# Supplementary material for: The inter-annual variability of heat-related mortality in nine European cities (1990–2010)
Source: Environ Health. 2018 Aug 8;17:66. doi: 10.1186/s12940-018-0411-0 (PMC6083580; doi:10.1186/s12940-018-0411-0)
Supplement: Supplementary file 1 — Table S1. Temperature distribution and mean daily mortality by year, in the nine European cities (period 1990–2010). Reference temperature value (°C) and percentile, 95th percentile of overall summer temperature distribution (°C, used as the threshold for definition of mild and extreme heat), number of mild and extreme heat days, maximum temperature (°C) and mean daily mortality (number of deaths) for each city and for each year. (XLSX 17 kb) [file 12940_2018_411_MOESM1_ESM.xlsx]

## Sheet: TABLES1
Table S1. Temperature distribution and mean daily mortality by year, in the nine European cities (period 1990-2010).
HELSINKI (Tref=16.0°C, 95th percentile=20.5°C)
	Temperature distribution				Mean daily mortality
year	Tref percentile	Mild heat days	Extreme heat days	Maximum
1990	81	36	1	20.5	18
1991	79	31	8	22.2	18
1992	72	42	5	22.2	17
1993	84	26	1	20.6	17
1994	75	29	17	25	17
1995	67	45	14	23.2	17
1996	80	40	0	20.3	17
1997	63	46	20	23.6	17
1998	83	35	0	19.8	17
1999	60	52	20	25.8	17
2000	74	37	3	21.3	17
2001	67	46	16	23.4	18
2002	52	65	18	23.2	17
2003	76	25	21	25.6	17
2004	79	35	7	23	18
2005	67	51	9	23.9	16
2006	55	65	14	25	17
2007	64	51	13	22.9	17
2008	75	38	5	22.1	17
2009	67	53	5	22.8	17
2010	61	36	36	27	19
STOCKHOLM (Tref=15.1°C, 95th percentile=18.9°C)
	Temperature distribution				Mean daily mortality
year	Tref percentile	Mild heat days	Extreme heat days	Maximum
1990	63	55	8	22.6	32
1991	66	40	19	23.5	32
1992	52	63	22	22.1	29
1993	72	51	3	19.4	29
1994	65	34	32	26.8	28
1995	57	47	28	23.2	30
1996	65	43	21	21.8	29
1997	55	35	53	23.4	30
1998	69	54	1	19.1	30
1999	52	58	32	24.3	29
2000	66	60	4	20.4	29
2001	60	47	25	25.2	30
2002	46	44	56	23.1	30
2003	54	48	35	24.9	29
2004	60	59	16	25.2	28
2005	56	61	19	25.6	28
2006	42	56	46	24.6	28
2007	60	48	27	22.1	29
2008	58	54	19	23	28
2009	61	52	20	22.6	26
2010	61	43	31	26	28
LONDON (Tref=17.0°C, 95th percentile=21.7°C)
	Temperature distribution				Mean daily mortality
year	Tref percentile	Mild heat days	Extreme heat days	Maximum
1990	64	49	15	28	168
1991	64	63	2	23.2	164
1992	62	64	2	23.4	160
1993	77	44	2	22.5	163
1994	68	45	14	25.5	163
1995	61	49	25	26.9	163
1996	66	49	8	25.2	156
1997	61	53	16	24.9	152
1998	69	54	4	23.4	152
1999	62	59	7	24.6	144
2000	67	61	2	24.3	142
2001	66	48	14	25.3	144
2002	69	47	5	24.6	142
2003	50	77	17	28	143
2004	62	66	6	25.1	132
2005	62	54	15	25.9	129
2006	49	68	22	26.7	127
2007	73	47	1	22.2	123
2008	73	49	3	23.2	119
2009	63	62	5	24.3	116
2010	63	61	8	23.1	116
PARIS (Tref=20.4°C, 95th percentile=24.6°C)
	Temperature distribution				Mean daily mortality
year	Tref percentile	Mild heat days	Extreme heat days	Maximum
1991	74	33	6	27.7	119
1992	78	35	6	27.8	118
1993	90	18	5	25.3	117
1994	74	31	13	27.4	118
1995	69	31	22	29.1	119
1996	80	31	4	27.7	115
1997	74	34	15	27.4	110
1998	81	25	7	29	110
1999	73	45	8	25.7	105
2000	84	31	5	26.7	105
2001	75	36	12	27.3	108
2002	90	16	7	28.3	104
2003	57	46	32	32.2	122
2004	77	37	5	26.5	96
2005	74	40	12	27.1	98
2006	71	39	17	28.7	98
2007	93	12	5	25.8	95
2008	84	25	5	26.4	98
2009	78	42	5	27.6	96
BUDAPEST (Tref=23.0°C, 95th percentile=26.2°C)
	Temperature distribution				Mean daily mortality
year	Tref percentile	Mild heat days	Extreme heat days	Maximum
1992	75	30	18	28.9	73
1993	88	23	5	27.9	74
1994	78	22	22	29.2	74
1995	84	29	3	27.4	73
1996	94	15	3	27.9	70
1997	96	16	2	27.6	69
1998	80	24	12	29.9	69
1999	91	19	2	27.6	64
2000	81	24	14	29.1	64
2001	81	33	5	29	64
2002	80	28	12	29.2	62
2003	64	45	18	28.7	60
2004	93	16	4	28.4	62
2005	90	16	7	28.3	60
2006	78	33	9	28.4	61
2007	70	40	18	32.4	60
2008	83	34	4	27	58
2009	83	29	6	28.5	57
2010	83	21	11	28.6	59
ROME (Tref=23.4°C, 95th percentile=27.7°C)
	Temperature distribution				Mean daily mortality
year	Tref percentile	Mild heat days	Extreme heat days	Maximum
1992	75	38	8	28.6	52
1993	67	59	5	29.3	48
1994	55	66	23	31	51
1995	78	41	4	28.8	51
1996	76	41	2	28	48
1997	68	59	1	27.7	51
1998	64	61	5	28.7	53
1999	76	46	2	30	51
2000	76	44	4	29.7	51
2001	64	59	4	29.1	54
2002	68	49	8	29.5	53
2003	50	50	42	30.8	59
2004	63	63	3	29.4	51
2005	67	54	7	29.5	50
2006	63	54	14	29.4	52
2007	70	46	11	30.9	54
2008	53	79	4	29.9	54
2009	55	63	14	30.5	55
2010	62	55	13	30.1	55
BARCELONA (Tref=21.8°C, 95th percentile=25.9°C)
	Temperature distribution				Mean daily mortality
year	Tref percentile	Mild heat days	Extreme heat days	Maximum
1991	55	78	1	26.1	37
1992	72	55	1	26.4	36
1993	62	60	4	26.6	35
1994	49	57	34	28.5	36
1995	56	54	21	27.4	36
1996	61	69	4	27	36
1997	55	72	13	26.8	36
1998	51	69	19	27.2	36
1999	48	78	18	28.1	36
2000	60	71	1	26.7	36
2001	66	60	1	26.1	38
2002	66	62	0	25	36
2003	37	41	73	29.9	40
2004	36	68	43	29.2	35
2005	46	64	33	28.4	35
2006	44	62	43	29.5	34
2007	40	85	19	27.2	35
2008	50	65	27	28.4	34
2009	46	63	40	29.4	34
VALENCIA (Tref=24.8°C, 95th percentile=27.8°C)
	Temperature distribution				Mean daily mortality
year	Tref percentile	Mild heat days	Extreme heat days	Maximum
1994	58	59	16	33.3	15
1995	74	45	3	29.2	14
1996	70	43	7	29.8	15
1997	75	42	4	29.2	15
1998	62	61	6	30.1	15
1999	64	62	9	29.3	14
2000	68	58	8	30.1	17
2001	65	60	5	30.9	15
2002	78	46	1	28.3	15
2003	55	44	40	30.9	16
2004	61	61	11	31.4	15
2005	69	57	7	30.3	15
2006	63	45	21	29.6	15
2007	72	45	4	31.1	15
2008	61	65	6	32.6	15
2009	63	61	4	32.2	15
2010	69	56	4	33.9	15
ATHENS (Tref=25.5°C, 95th percentile=30.2°C)
	Temperature distribution				Mean daily mortality
year	Tref percentile	Mild heat days	Extreme heat days	Maximum
1992	68	54	5	30.8	65
1993	52	81	6	31.9	67
1994	45	89	15	32.8	68
1995	55	78	1	31	69
1996	60	61	9	31.2	69
1997	62	64	8	32.6	75
1998	46	63	30	34.9	79
1999	50	68	27	34.3	72
2000	48	69	28	36.5	71
2001	46	67	30	34.1	74
2002	56	60	20	32.5	76
2003	48	64	34	33	74
2004	54	77	8	32.6	73
2005	56	67	11	33.2	74
2006	53	68	18	35.2	76
2007	54	51	37	36.4	79
2008	46	68	29	32.4	78
2009	52	76	14	32.6	76
2010	56	55	28	33.5	80
Tref corresponds to the temperature value above which mortality started to increase (turning point)
95th percentile corresponds to the temperature value defining the threshold between mild and extreme heat
